# Supplementary material for: On three species of the spider genus Pimoa (Araneae, Pimoidae) from China
Source: Zookeys. 2019 Jun 13;855:1–13. doi: 10.3897/zookeys.855.33501 (PMC6586717; doi:10.3897/zookeys.855.33501)
Supplement: XML Treatment for Pimoa [file zookeys.855.33501-treatment1.xml]

<!DOCTYPE tp:taxon-treatment
  PUBLIC "-//TaxonX//DTD Taxonomic Treatment Publishing DTD v0 20100105//EN" "tax-treatment-NSO.dtd">
<tp:taxon-treatment xmlns:tp="http://www.plazi.org/taxpub"><tp:treatment-meta><kwd-group><label>Taxon classification</label><kwd><named-content xmlns:xlink="http://www.w3.org/1999/xlink" content-type="kingdom">Animalia</named-content></kwd><kwd><named-content xmlns:xlink="http://www.w3.org/1999/xlink" content-type="order">Araneae</named-content></kwd><kwd><named-content xmlns:xlink="http://www.w3.org/1999/xlink" content-type="family">Pimoidae</named-content></kwd></kwd-group><mixed-citation publication-type="journal"><person-group><name><surname>Zhang</surname><given-names>Xiaoqing</given-names></name><name><surname>Li</surname><given-names>Shuqiang</given-names></name></person-group><article-title>On three species of the spider genus <italic><tp:taxon-name><tp:taxon-name-part taxon-name-part-type="genus" reg="Pimoa">Pimoa</tp:taxon-name-part></tp:taxon-name></italic> (<tp:taxon-name><tp:taxon-name-part taxon-name-part-type="order">Araneae</tp:taxon-name-part></tp:taxon-name>, <tp:taxon-name><tp:taxon-name-part taxon-name-part-type="family">Pimoidae</tp:taxon-name-part></tp:taxon-name>) from China</article-title><source>Zookeys</source><day>13</day><month>6</month><year>2019</year><volume>855</volume><fpage>1</fpage><lpage>13</lpage><pub-id pub-id-type="doi">10.3897/zookeys.855.33501</pub-id></mixed-citation></tp:treatment-meta><tp:nomenclature><label>Genus</label><tp:taxon-name>
              <tp:taxon-name-part taxon-name-part-type="genus" reg="Pimoa">Pimoa</tp:taxon-name-part>
            </tp:taxon-name><tp:taxon-authority>Chamberlin &amp; Ivie, 1943</tp:taxon-authority><tp:nomenclature-citation-list><tp:nomenclature-citation><tp:taxon-name>
                  <tp:taxon-name-part taxon-name-part-type="genus" reg="Pimoa">Pimoa</tp:taxon-name-part>
                </tp:taxon-name><comment>: <xref ref-type="bibr" rid="B1">Chamberlin and Ivie 1943</xref>: 9; <xref ref-type="bibr" rid="B6">Hormiga 1994a</xref>: 4; <xref ref-type="bibr" rid="B10">Hormiga and Lew 2014</xref>: 1; <xref ref-type="bibr" rid="B13">Mammola et al. 2016</xref>: 1.</comment></tp:nomenclature-citation></tp:nomenclature-citation-list></tp:nomenclature><tp:treatment-sec sec-type="type species" id="SECID0EBMAC"><title>Type species.</title><p><italic><tp:taxon-name><tp:taxon-name-part taxon-name-part-type="genus" reg="Labulla">Labulla</tp:taxon-name-part><tp:taxon-name-part taxon-name-part-type="species" reg="hespera">hespera</tp:taxon-name-part></tp:taxon-name></italic> Gertsch &amp; Ivie, 1936, from California, USA.</p></tp:treatment-sec><tp:treatment-sec sec-type="diagnosis" id="SECID0ESMAC"><title>Diagnosis.</title><p>Males of <italic><tp:taxon-name><tp:taxon-name-part taxon-name-part-type="genus" reg="Pimoa">Pimoa</tp:taxon-name-part></tp:taxon-name></italic> can be distinguished from <italic><tp:taxon-name><tp:taxon-name-part taxon-name-part-type="genus" reg="Weintrauboa">Weintrauboa</tp:taxon-name-part></tp:taxon-name></italic> Hormiga, 2003 by the elongate cymbial process (<abbrev xmlns:xlink="http://www.w3.org/1999/xlink" xlink:title="cymbial process" id="ABBRID0EGNAC" xlink:type="simple">CP</abbrev>) with many cuspules (vs cymbial process (<abbrev xmlns:xlink="http://www.w3.org/1999/xlink" xlink:title="cymbial process" id="ABBRID0EKNAC" xlink:type="simple">CP</abbrev>) and cuspules absent) (Fig. <xref ref-type="fig" rid="F1">1A–C</xref>; <xref ref-type="bibr" rid="B8">Hormiga 2003</xref>: figs 1, 2). From <italic><tp:taxon-name><tp:taxon-name-part taxon-name-part-type="genus" reg="Putaoa">Putaoa</tp:taxon-name-part></tp:taxon-name></italic> Hormiga &amp; Tu, 2008, it can be distinguished by the absence of distinctly large macrosetae on the palpal tibia (vs presence of a large macroseta) (Fig. <xref ref-type="fig" rid="F1">1A–C</xref>; <xref ref-type="bibr" rid="B11">Hormiga and Tu 2008</xref>: figs 3, 5–6). Females of <italic><tp:taxon-name><tp:taxon-name-part taxon-name-part-type="genus" reg="Pimoa">Pimoa</tp:taxon-name-part></tp:taxon-name></italic> can be distinguished from <italic><tp:taxon-name><tp:taxon-name-part taxon-name-part-type="genus" reg="Weintrauboa">Weintrauboa</tp:taxon-name-part></tp:taxon-name></italic> by the protruding epigyne with a distinct dorsal plate (<abbrev xmlns:xlink="http://www.w3.org/1999/xlink" xlink:title="dorsal plate of the epigyne" id="ABBRID0ETOAC" xlink:type="simple">DP</abbrev>) (vs dorsal plate absent) (Fig. <xref ref-type="fig" rid="F2">2A, B</xref>; <xref ref-type="bibr" rid="B8">Hormiga 2003</xref>: figs 2–3). From <italic><tp:taxon-name><tp:taxon-name-part taxon-name-part-type="genus" reg="Putaoa">Putaoa</tp:taxon-name-part></tp:taxon-name></italic>, it can be distinguished by the absence of lateral openings on the epigyne (vs two distinct lateral openings) (Fig. <xref ref-type="fig" rid="F2">2A, B</xref>; <xref ref-type="bibr" rid="B11">Hormiga and Tu 2008</xref>: figs 2, 4, 8).</p><fig id="F1" position="float" orientation="portrait"><label>Figure 1.</label><caption><p>Left palp of <italic><tp:taxon-name><tp:taxon-name-part taxon-name-part-type="genus" reg="Pimoa">Pimoa</tp:taxon-name-part><tp:taxon-name-part taxon-name-part-type="species" reg="binchuanensis">binchuanensis</tp:taxon-name-part></tp:taxon-name></italic> sp. nov., holotype <bold>A</bold> prolateral view <bold>B</bold> ventral view <bold>C</bold> retrolateral view. Abbreviations: <bold><abbrev xmlns:xlink="http://www.w3.org/1999/xlink" xlink:title="alveolar sclerite" id="ABBRID0EJAAE" xlink:type="simple">AS</abbrev></bold> = alveolar sclerite; <bold>C</bold> = conductor; <bold><abbrev xmlns:xlink="http://www.w3.org/1999/xlink" xlink:title="cymbial process" id="ABBRID0EQAAE" xlink:type="simple">CP</abbrev></bold> = cymbial process; <bold><abbrev xmlns:xlink="http://www.w3.org/1999/xlink" xlink:title="cymbial sclerite" id="ABBRID0EVAAE" xlink:type="simple">CS</abbrev></bold> = cymbial sclerite; <bold>E</bold> = embolus; <bold><abbrev xmlns:xlink="http://www.w3.org/1999/xlink" xlink:title="embolic process" id="ABBRID0E3AAE" xlink:type="simple">EP</abbrev></bold> = embolic process; <bold><abbrev xmlns:xlink="http://www.w3.org/1999/xlink" xlink:title="median apophysis" id="ABBRID0EBBAE" xlink:type="simple">MA</abbrev></bold> = median apophysis; <bold>P</bold> = paracymbium; <bold>T</bold> = tegulum. Scale bar: equal for <bold>A, B</bold> and <bold>C</bold>.</p></caption><graphic xmlns:xlink="http://www.w3.org/1999/xlink" xlink:href="zookeys-855-001-g001.jpg" position="float" orientation="portrait" xlink:type="simple" id="oo_309949.jpg"/></fig><fig id="F2" position="float" orientation="portrait"><label>Figure 2.</label><caption><p>Epigyne and habitus of <italic><tp:taxon-name><tp:taxon-name-part taxon-name-part-type="genus" reg="Pimoa">Pimoa</tp:taxon-name-part><tp:taxon-name-part taxon-name-part-type="species" reg="binchuanensis">binchuanensis</tp:taxon-name-part></tp:taxon-name></italic> sp. nov., female paratype and male holotype <bold>A</bold> epigyne, ventral view <bold>B</bold> vulva, dorsal view <bold>C</bold> male habitus, dorsal view <bold>D</bold> female habitus, dorsal view <bold>E</bold> female habitus, ventral view. Abbreviations: <bold><abbrev xmlns:xlink="http://www.w3.org/1999/xlink" xlink:title="copulatory opening" id="ABBRID0EQCAE" xlink:type="simple">CO</abbrev></bold> = copulatory opening; <bold><abbrev xmlns:xlink="http://www.w3.org/1999/xlink" xlink:title="dorsal plate of the epigyne" id="ABBRID0EVCAE" xlink:type="simple">DP</abbrev></bold> = dorsal plate of the epigyne; <bold><abbrev xmlns:xlink="http://www.w3.org/1999/xlink" xlink:title="fertilization duct" id="ABBRID0E1CAE" xlink:type="simple">FD</abbrev></bold> = fertilization duct; <bold>S</bold> = spermatheca; <bold><abbrev xmlns:xlink="http://www.w3.org/1999/xlink" xlink:title="ventral plate of epigyne" id="ABBRID0EBDAE" xlink:type="simple">VP</abbrev></bold> = ventral plate of epigyne. Scale bars: equal for <bold>D</bold> and <bold>E</bold>.</p></caption><graphic xmlns:xlink="http://www.w3.org/1999/xlink" xlink:href="zookeys-855-001-g002.jpg" position="float" orientation="portrait" xlink:type="simple" id="oo_309950.jpg"/></fig></tp:treatment-sec><tp:treatment-sec sec-type="Composition" id="SECID0EODAE"><title>Composition.</title><p>Thirty-three valid species of <italic><tp:taxon-name><tp:taxon-name-part taxon-name-part-type="genus" reg="Pimoa">Pimoa</tp:taxon-name-part></tp:taxon-name></italic> are currently known from the western Nearctic (14), western Mediterranean (4) and South Asia (15) (<xref ref-type="bibr" rid="B17">WSC 2019</xref>).</p></tp:treatment-sec><ref-list><ref id="B1"><mixed-citation xmlns:xlink="http://www.w3.org/1999/xlink" xlink:type="simple"><person-group><name name-style="western"><surname>Chamberlin</surname><given-names>RV</given-names></name><name name-style="western"><surname>Ivie</surname><given-names>W</given-names></name></person-group> (<year>1943</year>) <article-title>New genera and species of North American linyphiid spiders.</article-title><source>Bulletin of the University of Utah</source><volume>33</volume>(<issue>10</issue>): <fpage>1</fpage>–<lpage>39</lpage>.</mixed-citation></ref><ref id="B6"><mixed-citation xmlns:xlink="http://www.w3.org/1999/xlink" xlink:type="simple"><person-group><name name-style="western"><surname>Hormiga</surname><given-names>G</given-names></name></person-group> (<year>1994a</year>) <article-title>A revision and cladistic analysis of the spider family <tp:taxon-name><tp:taxon-name-part taxon-name-part-type="family">Pimoidae</tp:taxon-name-part></tp:taxon-name> (<tp:taxon-name><tp:taxon-name-part taxon-name-part-type="superfamily">Araneoidea</tp:taxon-name-part></tp:taxon-name>: <tp:taxon-name><tp:taxon-name-part taxon-name-part-type="order">Araneae</tp:taxon-name-part></tp:taxon-name>).</article-title><source>Smithsonian Contributions to Zoology</source><volume>549</volume>: <fpage>1</fpage>–<lpage>104</lpage>. <ext-link xlink:type="simple" ext-link-type="doi" xlink:href="10.5479/si.00810282.549">https://doi.org/10.5479/si.00810282.549</ext-link></mixed-citation></ref><ref id="B10"><mixed-citation xmlns:xlink="http://www.w3.org/1999/xlink" xlink:type="simple"><person-group><name name-style="western"><surname>Hormiga</surname><given-names>G</given-names></name><name name-style="western"><surname>Lew</surname><given-names>S</given-names></name></person-group> (<year>2014</year>) <article-title>A new American species of the spider genus <italic><tp:taxon-name><tp:taxon-name-part taxon-name-part-type="genus">Pimoa</tp:taxon-name-part></tp:taxon-name></italic> (<tp:taxon-name><tp:taxon-name-part taxon-name-part-type="order">Araneae</tp:taxon-name-part></tp:taxon-name>, <tp:taxon-name><tp:taxon-name-part taxon-name-part-type="family">Pimoidae</tp:taxon-name-part></tp:taxon-name>).</article-title><source>Zootaxa</source><volume>3827</volume>(<issue>1</issue>): <fpage>95</fpage>–<lpage>100</lpage>. <ext-link xlink:type="simple" ext-link-type="doi" xlink:href="10.11646/zootaxa.3827.1.9">https://doi.org/10.11646/zootaxa.3827.1.9</ext-link></mixed-citation></ref><ref id="B13"><mixed-citation xmlns:xlink="http://www.w3.org/1999/xlink" xlink:type="simple"><person-group><name name-style="western"><surname>Mammola</surname><given-names>S</given-names></name><name name-style="western"><surname>Hormiga</surname><given-names>G</given-names></name><name name-style="western"><surname>Arnedo</surname><given-names>MA</given-names></name><name name-style="western"><surname>Isaia</surname><given-names>M</given-names></name></person-group> (<year>2016</year>) <article-title>Unexpected diversity in the relictual European spiders of the genus <italic><tp:taxon-name><tp:taxon-name-part taxon-name-part-type="genus">Pimoa</tp:taxon-name-part></tp:taxon-name></italic> (<tp:taxon-name><tp:taxon-name-part taxon-name-part-type="order">Araneae</tp:taxon-name-part></tp:taxon-name>: <tp:taxon-name><tp:taxon-name-part taxon-name-part-type="family">Pimoidae</tp:taxon-name-part></tp:taxon-name>).</article-title><source>Invertebrate Systematics</source><volume>30</volume>(<issue>6</issue>): <fpage>566</fpage>–<lpage>587</lpage>. <ext-link xlink:type="simple" ext-link-type="doi" xlink:href="10.1071/IS16017">https://doi.org/10.1071/IS16017</ext-link></mixed-citation></ref><ref id="B8"><mixed-citation xmlns:xlink="http://www.w3.org/1999/xlink" xlink:type="simple"><person-group><name name-style="western"><surname>Hormiga</surname><given-names>G</given-names></name></person-group> (<year>2003</year>) <article-title><italic><tp:taxon-name><tp:taxon-name-part taxon-name-part-type="genus">Weintrauboa</tp:taxon-name-part></tp:taxon-name></italic>, a new genus of pimoid spiders from Japan and adjacent islands, with comments on the monophyly and diagnosis of the family <tp:taxon-name><tp:taxon-name-part taxon-name-part-type="family">Pimoidae</tp:taxon-name-part></tp:taxon-name> and the genus <italic><tp:taxon-name><tp:taxon-name-part taxon-name-part-type="genus">Pimoa</tp:taxon-name-part></tp:taxon-name></italic> (<tp:taxon-name><tp:taxon-name-part taxon-name-part-type="superfamily">Araneoidea</tp:taxon-name-part></tp:taxon-name>, <tp:taxon-name><tp:taxon-name-part taxon-name-part-type="order">Araneae</tp:taxon-name-part></tp:taxon-name>).</article-title><source>Zoological Journal of the Linnean Society</source><volume>139</volume>: <fpage>261</fpage>–<lpage>281</lpage>. <ext-link xlink:type="simple" ext-link-type="doi" xlink:href="10.1046/j.1096-3642.2003.00072.x">https://doi.org/10.1046/j.1096-3642.2003.00072.x</ext-link></mixed-citation></ref><ref id="B11"><mixed-citation xmlns:xlink="http://www.w3.org/1999/xlink" xlink:type="simple"><person-group><name name-style="western"><surname>Hormiga</surname><given-names>G</given-names></name><name name-style="western"><surname>Tu</surname><given-names>L</given-names></name></person-group> (<year>2008</year>) <article-title>On <italic><tp:taxon-name><tp:taxon-name-part taxon-name-part-type="genus">Putaoa</tp:taxon-name-part></tp:taxon-name></italic>, a new genus of the spider family <tp:taxon-name><tp:taxon-name-part taxon-name-part-type="family">Pimoidae</tp:taxon-name-part></tp:taxon-name> (Aeaneae) from China, with a cladistic test of its monophyly and phylogenetic placement.</article-title><source>Zootaxa</source><volume>1792</volume>: <fpage>1</fpage>–<lpage>21</lpage>. <ext-link xlink:type="simple" ext-link-type="doi" xlink:href="10.11646/zootaxa.1792.1.1">https://doi.org/10.11646/zootaxa.1792.1.1</ext-link></mixed-citation></ref><ref id="B17"><mixed-citation xmlns:xlink="http://www.w3.org/1999/xlink" xlink:type="simple"><institution xlink:type="simple">World Spider Catalog</institution> (<year>2019</year>) World Spider Catalog. Version 20.0. Natural History Museum Bern. <ext-link xlink:type="simple" ext-link-type="uri" xlink:href="http://wsc.nmbe.ch">http://wsc.nmbe.ch</ext-link> [accessed on January 30, 2019] <ext-link xlink:type="simple" ext-link-type="doi" xlink:href="10.24436/2">https://doi.org/10.24436/2</ext-link></mixed-citation></ref></ref-list></tp:taxon-treatment>
