# Supplementary material for: On three species of the spider genus Pimoa (Araneae, Pimoidae) from China
Source: Zookeys. 2019 Jun 13;855:1–13. doi: 10.3897/zookeys.855.33501 (PMC6586717; doi:10.3897/zookeys.855.33501)
Supplement: XML Treatment for Pimoa binchuanensis [file zookeys.855.33501-treatment2.xml]

<!DOCTYPE tp:taxon-treatment
  PUBLIC "-//TaxonX//DTD Taxonomic Treatment Publishing DTD v0 20100105//EN" "tax-treatment-NSO.dtd">
<tp:taxon-treatment xmlns:tp="http://www.plazi.org/taxpub"><tp:treatment-meta><kwd-group><label>Taxon classification</label><kwd><named-content xmlns:xlink="http://www.w3.org/1999/xlink" content-type="kingdom">Animalia</named-content></kwd><kwd><named-content xmlns:xlink="http://www.w3.org/1999/xlink" content-type="order">Araneae</named-content></kwd><kwd><named-content xmlns:xlink="http://www.w3.org/1999/xlink" content-type="family">Pimoidae</named-content></kwd></kwd-group><mixed-citation publication-type="journal"><person-group><name><surname>Zhang</surname><given-names>Xiaoqing</given-names></name><name><surname>Li</surname><given-names>Shuqiang</given-names></name></person-group><article-title>On three species of the spider genus <italic><tp:taxon-name><tp:taxon-name-part taxon-name-part-type="genus" reg="Pimoa">Pimoa</tp:taxon-name-part></tp:taxon-name></italic> (<tp:taxon-name><tp:taxon-name-part taxon-name-part-type="order">Araneae</tp:taxon-name-part></tp:taxon-name>, <tp:taxon-name><tp:taxon-name-part taxon-name-part-type="family">Pimoidae</tp:taxon-name-part></tp:taxon-name>) from China</article-title><source>Zookeys</source><day>13</day><month>6</month><year>2019</year><volume>855</volume><fpage>1</fpage><lpage>13</lpage><pub-id pub-id-type="doi">10.3897/zookeys.855.33501</pub-id></mixed-citation></tp:treatment-meta><tp:nomenclature><tp:taxon-name>
              <tp:taxon-name-part taxon-name-part-type="genus" reg="Pimoa">Pimoa</tp:taxon-name-part>
              <tp:taxon-name-part taxon-name-part-type="species" reg="binchuanensis">binchuanensis</tp:taxon-name-part>
              <object-id xmlns:xlink="http://www.w3.org/1999/xlink" content-type="zoobank" xlink:type="simple">http://zoobank.org/9DC874E9-8DC9-4782-BAF5-4E9397878C0C</object-id>
            </tp:taxon-name><tp:taxon-status xmlns:xlink="http://www.w3.org/1999/xlink" xlink:type="simple">sp. nov.</tp:taxon-status><xref ref-type="fig" rid="F1">Figs 1</xref><xref ref-type="fig" rid="F2">, 2</xref><xref ref-type="fig" rid="F7">, 7</xref></tp:nomenclature><tp:treatment-sec sec-type="type material" id="SECID0EPFAE"><title>Type material.</title><p><bold>Holotype</bold> ♂ (<named-content xmlns:xlink="http://www.w3.org/1999/xlink" content-type="dwc:institutional_code" xlink:type="simple">IZCAS</named-content>-Ar39293): China: Yunnan: Dali Bai Autonomous Prefecture: Binchuan County: Jizushan Town, Mt. Jizu, <named-content xmlns:xlink="http://www.w3.org/1999/xlink" content-type="dwc:verbatimCoordinates" xlink:type="simple"><named-content content-type="geo-json" specific-use="{&#34;type&#34;:&#34;Point&#34;,&#34;coordinates&#34;:[100.374600,25.966700]}" id="NCID0E6FAE" xlink:type="simple">25.9667°N, 100.3746°E</named-content></named-content>, 2568±4 m, 25.III.2019, Z. Chen. <bold>Paratype</bold>: ♀ (<named-content xmlns:xlink="http://www.w3.org/1999/xlink" content-type="dwc:institutional_code" xlink:type="simple">IZCAS</named-content>-Ar39294): same area, <named-content xmlns:xlink="http://www.w3.org/1999/xlink" content-type="dwc:verbatimCoordinates" xlink:type="simple"><named-content content-type="geo-json" specific-use="{&#34;type&#34;:&#34;Point&#34;,&#34;coordinates&#34;:[100.371200,25.963900]}" id="NCID0EOGAE" xlink:type="simple">25.9639°N, 100.3712°E</named-content></named-content>, 2658 m, 1.XII.2014, Y. Li &amp; Z. Chen.</p></tp:treatment-sec><tp:treatment-sec sec-type="etymology" id="SECID0ETGAE"><title>Etymology.</title><p>The specific name refers to the type locality; adjective.</p></tp:treatment-sec><tp:treatment-sec sec-type="diagnosis" id="SECID0EYGAE"><title>Diagnosis.</title><p>The male of <italic><tp:taxon-name><tp:taxon-name-part taxon-name-part-type="genus" reg="Pimoa">P.</tp:taxon-name-part><tp:taxon-name-part taxon-name-part-type="species" reg="binchuanensis">binchuanensis</tp:taxon-name-part></tp:taxon-name></italic> sp. nov. can be easily distinguished from other congeners, except for <italic><tp:taxon-name><tp:taxon-name-part taxon-name-part-type="genus" reg="Pimoa">P.</tp:taxon-name-part><tp:taxon-name-part taxon-name-part-type="species" reg="anatolica">anatolica</tp:taxon-name-part></tp:taxon-name></italic> Hormiga, 1994 and <italic><tp:taxon-name><tp:taxon-name-part taxon-name-part-type="genus" reg="Pimoa">P.</tp:taxon-name-part><tp:taxon-name-part taxon-name-part-type="species" reg="lihengae">lihengae</tp:taxon-name-part></tp:taxon-name></italic> Griswold, Long &amp; Hormiga, 1999, by having a long and complex cymbial sclerite (<abbrev xmlns:xlink="http://www.w3.org/1999/xlink" xlink:title="cymbial sclerite" id="ABBRID0E6HAE" xlink:type="simple">CS</abbrev>) and an elongate cymbial process (<abbrev xmlns:xlink="http://www.w3.org/1999/xlink" xlink:title="cymbial process" id="ABBRID0EDIAE" xlink:type="simple">CP</abbrev>). From <italic><tp:taxon-name><tp:taxon-name-part taxon-name-part-type="genus" reg="Pimoa">P.</tp:taxon-name-part><tp:taxon-name-part taxon-name-part-type="species" reg="anatolica">anatolica</tp:taxon-name-part></tp:taxon-name></italic> and <italic><tp:taxon-name><tp:taxon-name-part taxon-name-part-type="genus" reg="Pimoa">P.</tp:taxon-name-part><tp:taxon-name-part taxon-name-part-type="species" reg="lihengae">lihengae</tp:taxon-name-part></tp:taxon-name></italic>, it can be distinguished by the long embolic process (<abbrev xmlns:xlink="http://www.w3.org/1999/xlink" xlink:title="embolic process" id="ABBRID0E4IAE" xlink:type="simple">EP</abbrev>), about 2 times longer than the embolus (vs embolic process shorter than embolus) (cf. Fig. <xref ref-type="fig" rid="F1">1A–C</xref>; <xref ref-type="bibr" rid="B5">Griswold et al. 1999</xref>: figs 15–17; <xref ref-type="bibr" rid="B18">Xu and Li 2007</xref>: figs 4–8). The female of <italic><tp:taxon-name><tp:taxon-name-part taxon-name-part-type="genus" reg="Pimoa">P.</tp:taxon-name-part><tp:taxon-name-part taxon-name-part-type="species" reg="binchuanensis">binchuanensis</tp:taxon-name-part></tp:taxon-name></italic> sp. nov. can be distinguished from other congeners by having a broad dorsal plate (<abbrev xmlns:xlink="http://www.w3.org/1999/xlink" xlink:title="dorsal plate of the epigyne" id="ABBRID0EYJAE" xlink:type="simple">DP</abbrev>) of the epigyne with an oval tip and trapezoidal basal part (vs dorsal plate narrow or indistinct) (Fig. <xref ref-type="fig" rid="F2">2A, B</xref>).</p></tp:treatment-sec><tp:treatment-sec sec-type="description" id="SECID0EAKAE"><title>Description.</title><p><bold>Male</bold> (holotype, <named-content xmlns:xlink="http://www.w3.org/1999/xlink" content-type="dwc:institutional_code" xlink:type="simple">IZCAS</named-content>-Ar39293): Total length 5.25. Carapace 2.50 long, 2.00 wide. Abdomen 2.75 long, 1.75 wide. Eye sizes and interdistances: <abbrev xmlns:xlink="http://www.w3.org/1999/xlink" xlink:title="anterior median eye" id="ABBRID0ENKAE" xlink:type="simple">AME</abbrev> 0.20, <abbrev xmlns:xlink="http://www.w3.org/1999/xlink" xlink:title="anterior lateral eye" id="ABBRID0ERKAE" xlink:type="simple">ALE</abbrev> 0.16, <abbrev xmlns:xlink="http://www.w3.org/1999/xlink" xlink:title="posterior median eye" id="ABBRID0EVKAE" xlink:type="simple">PME</abbrev> 0.15, <abbrev xmlns:xlink="http://www.w3.org/1999/xlink" xlink:title="posterior lateral eye" id="ABBRID0EZKAE" xlink:type="simple">PLE</abbrev> 0.20; <abbrev xmlns:xlink="http://www.w3.org/1999/xlink" xlink:title="anterior median eye" id="ABBRID0E4KAE" xlink:type="simple">AME</abbrev>-<abbrev xmlns:xlink="http://www.w3.org/1999/xlink" xlink:title="anterior median eye" id="ABBRID0EBLAE" xlink:type="simple">AME</abbrev> 0.05, <abbrev xmlns:xlink="http://www.w3.org/1999/xlink" xlink:title="anterior median eye" id="ABBRID0EFLAE" xlink:type="simple">AME</abbrev>-<abbrev xmlns:xlink="http://www.w3.org/1999/xlink" xlink:title="anterior lateral eye" id="ABBRID0EJLAE" xlink:type="simple">ALE</abbrev> 0.05, <abbrev xmlns:xlink="http://www.w3.org/1999/xlink" xlink:title="posterior median eye" id="ABBRID0ENLAE" xlink:type="simple">PME</abbrev>-<abbrev xmlns:xlink="http://www.w3.org/1999/xlink" xlink:title="posterior median eye" id="ABBRID0ERLAE" xlink:type="simple">PME</abbrev> 0.10, <abbrev xmlns:xlink="http://www.w3.org/1999/xlink" xlink:title="posterior median eye" id="ABBRID0EVLAE" xlink:type="simple">PME</abbrev>-<abbrev xmlns:xlink="http://www.w3.org/1999/xlink" xlink:title="posterior lateral eye" id="ABBRID0EZLAE" xlink:type="simple">PLE</abbrev> 0.10. Leg measurements: I: missing; II: 17.00 (5.00, 5.25, 5.00, 1.75); III: 10.75 (3.25, 3.50, 3.00, 1.00); IV: missing. Promargin of chelicerae with 2 teeth, retromargin with 1 tooth. Carapace yellowish, with black lateral margins, the thoracic fovea and radial grooves distinct, sternum yellowish, nearly almond-shaped. Abdomen brownish with yellow transverse bands, nearly oval. Legs yellowish with black annulations. Palp: patella short, about 1/2 of tibial length; tibia long, about 1/2 of cymbial length; paracymbium short, about 1/3 of cymbial length, somewhat hook-shaped; cymbial sclerite (<abbrev xmlns:xlink="http://www.w3.org/1999/xlink" xlink:title="cymbial sclerite" id="ABBRID0E4LAE" xlink:type="simple">CS</abbrev>) long, about 1/2 of cymbial length, spindle-shaped; cymbial process (<abbrev xmlns:xlink="http://www.w3.org/1999/xlink" xlink:title="cymbial process" id="ABBRID0EBMAE" xlink:type="simple">CP</abbrev>) broad and long, about 1/2 of cymbial length, with more than 20 cuspules; median apophysis (<abbrev xmlns:xlink="http://www.w3.org/1999/xlink" xlink:title="median apophysis" id="ABBRID0EFMAE" xlink:type="simple">MA</abbrev>) indistinct; conductor distinct; embolic process (<abbrev xmlns:xlink="http://www.w3.org/1999/xlink" xlink:title="embolic process" id="ABBRID0EJMAE" xlink:type="simple">EP</abbrev>) long, about 1.5 times as long as embolus, tip with fine granulations; embolus bent and long, about the same length as the cymbium, beginning at the 7:30 o’clock position; embolic tooth absent (Fig. <xref ref-type="fig" rid="F1">1A–C</xref>).</p><p><bold>Female</bold>: (paratype, <named-content xmlns:xlink="http://www.w3.org/1999/xlink" content-type="dwc:institutional_code" xlink:type="simple">IZCAS</named-content>-Ar39294): Total length 7.12. Carapace 3.16 long, 2.47 wide. Abdomen 3.96 long, 3.28 wide. Eye sizes and interdistances: <abbrev xmlns:xlink="http://www.w3.org/1999/xlink" xlink:title="anterior median eye" id="ABBRID0E1MAE" xlink:type="simple">AME</abbrev> 0.15, <abbrev xmlns:xlink="http://www.w3.org/1999/xlink" xlink:title="anterior lateral eye" id="ABBRID0E5MAE" xlink:type="simple">ALE</abbrev> 0.20, <abbrev xmlns:xlink="http://www.w3.org/1999/xlink" xlink:title="posterior median eye" id="ABBRID0ECNAE" xlink:type="simple">PME</abbrev> 0.17, <abbrev xmlns:xlink="http://www.w3.org/1999/xlink" xlink:title="posterior lateral eye" id="ABBRID0EGNAE" xlink:type="simple">PLE</abbrev> 0.17; <abbrev xmlns:xlink="http://www.w3.org/1999/xlink" xlink:title="anterior median eye" id="ABBRID0EKNAE" xlink:type="simple">AME</abbrev>-<abbrev xmlns:xlink="http://www.w3.org/1999/xlink" xlink:title="anterior median eye" id="ABBRID0EONAE" xlink:type="simple">AME</abbrev> 0.14, <abbrev xmlns:xlink="http://www.w3.org/1999/xlink" xlink:title="anterior median eye" id="ABBRID0ESNAE" xlink:type="simple">AME</abbrev>-<abbrev xmlns:xlink="http://www.w3.org/1999/xlink" xlink:title="anterior lateral eye" id="ABBRID0EWNAE" xlink:type="simple">ALE</abbrev> 0.11, <abbrev xmlns:xlink="http://www.w3.org/1999/xlink" xlink:title="posterior median eye" id="ABBRID0E1NAE" xlink:type="simple">PME</abbrev>-<abbrev xmlns:xlink="http://www.w3.org/1999/xlink" xlink:title="posterior median eye" id="ABBRID0E5NAE" xlink:type="simple">PME</abbrev> 0.14, <abbrev xmlns:xlink="http://www.w3.org/1999/xlink" xlink:title="posterior median eye" id="ABBRID0ECOAE" xlink:type="simple">PME</abbrev>-<abbrev xmlns:xlink="http://www.w3.org/1999/xlink" xlink:title="posterior lateral eye" id="ABBRID0EGOAE" xlink:type="simple">PLE</abbrev> 0.22. Leg measurements: I: 19.78 (5.71, 6.86, 5.06, 2.15); <!--PageBreak --><!--PageBreak -->II: 16.23 (4.94, 5.26, 4.23, 1.80); III: 11.47 (3.52, 3.56, 3.08, 1.31); IV: 15.64 (4.87, 5.13, 4.10, 1.54). Promargin and retromargin of chelicerae with 3 teeth. Carapace brownish, the thoracic fovea and radial grooves distinct, sternum yellowish, and shield-shaped. Abdomen greyish, somewhat oval, transverse bands indistinct. Legs brownish without annulations. Epigyne: triangular; ventral (<abbrev xmlns:xlink="http://www.w3.org/1999/xlink" xlink:title="ventral plate of epigyne" id="ABBRID0ENOAE" xlink:type="simple">VP</abbrev>) and dorsal plates (<abbrev xmlns:xlink="http://www.w3.org/1999/xlink" xlink:title="dorsal plate of the epigyne" id="ABBRID0EROAE" xlink:type="simple">DP</abbrev>) broad, length subequal to width; copulatory openings hidden; spermathecae globose, separated by about half of the radius; fertilization ducts laterally oriented (Fig. <xref ref-type="fig" rid="F2">2</xref>).</p></tp:treatment-sec><tp:treatment-sec sec-type="distribution" id="SECID0EZOAE"><title>Distribution.</title><p>Type locality only, Yunnan, China (Fig. <xref ref-type="fig" rid="F7">7</xref>).</p></tp:treatment-sec><tp:treatment-sec><!--Section generated to contain objects referenced in tp:taxon-treatment.--><fig id="F1" position="float" orientation="portrait"><label>Figure 1.</label><caption><p>Left palp of <italic><tp:taxon-name><tp:taxon-name-part taxon-name-part-type="genus" reg="Pimoa">Pimoa</tp:taxon-name-part><tp:taxon-name-part taxon-name-part-type="species" reg="binchuanensis">binchuanensis</tp:taxon-name-part></tp:taxon-name></italic> sp. nov., holotype <bold>A</bold> prolateral view <bold>B</bold> ventral view <bold>C</bold> retrolateral view. Abbreviations: <bold><abbrev xmlns:xlink="http://www.w3.org/1999/xlink" xlink:title="alveolar sclerite" id="ABBRID0EJAAE" xlink:type="simple">AS</abbrev></bold> = alveolar sclerite; <bold>C</bold> = conductor; <bold><abbrev xmlns:xlink="http://www.w3.org/1999/xlink" xlink:title="cymbial process" id="ABBRID0EQAAE" xlink:type="simple">CP</abbrev></bold> = cymbial process; <bold><abbrev xmlns:xlink="http://www.w3.org/1999/xlink" xlink:title="cymbial sclerite" id="ABBRID0EVAAE" xlink:type="simple">CS</abbrev></bold> = cymbial sclerite; <bold>E</bold> = embolus; <bold><abbrev xmlns:xlink="http://www.w3.org/1999/xlink" xlink:title="embolic process" id="ABBRID0E3AAE" xlink:type="simple">EP</abbrev></bold> = embolic process; <bold><abbrev xmlns:xlink="http://www.w3.org/1999/xlink" xlink:title="median apophysis" id="ABBRID0EBBAE" xlink:type="simple">MA</abbrev></bold> = median apophysis; <bold>P</bold> = paracymbium; <bold>T</bold> = tegulum. Scale bar: equal for <bold>A, B</bold> and <bold>C</bold>.</p></caption><graphic xmlns:xlink="http://www.w3.org/1999/xlink" xlink:href="zookeys-855-001-g001.jpg" position="float" orientation="portrait" xlink:type="simple" id="oo_309949.jpg"/></fig><fig id="F2" position="float" orientation="portrait"><label>Figure 2.</label><caption><p>Epigyne and habitus of <italic><tp:taxon-name><tp:taxon-name-part taxon-name-part-type="genus" reg="Pimoa">Pimoa</tp:taxon-name-part><tp:taxon-name-part taxon-name-part-type="species" reg="binchuanensis">binchuanensis</tp:taxon-name-part></tp:taxon-name></italic> sp. nov., female paratype and male holotype <bold>A</bold> epigyne, ventral view <bold>B</bold> vulva, dorsal view <bold>C</bold> male habitus, dorsal view <bold>D</bold> female habitus, dorsal view <bold>E</bold> female habitus, ventral view. Abbreviations: <bold><abbrev xmlns:xlink="http://www.w3.org/1999/xlink" xlink:title="copulatory opening" id="ABBRID0EQCAE" xlink:type="simple">CO</abbrev></bold> = copulatory opening; <bold><abbrev xmlns:xlink="http://www.w3.org/1999/xlink" xlink:title="dorsal plate of the epigyne" id="ABBRID0EVCAE" xlink:type="simple">DP</abbrev></bold> = dorsal plate of the epigyne; <bold><abbrev xmlns:xlink="http://www.w3.org/1999/xlink" xlink:title="fertilization duct" id="ABBRID0E1CAE" xlink:type="simple">FD</abbrev></bold> = fertilization duct; <bold>S</bold> = spermatheca; <bold><abbrev xmlns:xlink="http://www.w3.org/1999/xlink" xlink:title="ventral plate of epigyne" id="ABBRID0EBDAE" xlink:type="simple">VP</abbrev></bold> = ventral plate of epigyne. Scale bars: equal for <bold>D</bold> and <bold>E</bold>.</p></caption><graphic xmlns:xlink="http://www.w3.org/1999/xlink" xlink:href="zookeys-855-001-g002.jpg" position="float" orientation="portrait" xlink:type="simple" id="oo_309950.jpg"/></fig><fig id="F7" position="float" orientation="portrait"><label>Figure 7.</label><caption><p>Distribution records of <tp:taxon-name><tp:taxon-name-part taxon-name-part-type="genus" reg="Pimoa">Pimoa</tp:taxon-name-part></tp:taxon-name> species from China <bold>1</bold><italic><tp:taxon-name><tp:taxon-name-part taxon-name-part-type="genus" reg="Pimoa">P.</tp:taxon-name-part><tp:taxon-name-part taxon-name-part-type="species" reg="anatolica">anatolica</tp:taxon-name-part></tp:taxon-name></italic><bold>2</bold><italic><tp:taxon-name><tp:taxon-name-part taxon-name-part-type="genus" reg="Pimoa">P.</tp:taxon-name-part><tp:taxon-name-part taxon-name-part-type="species" reg="binchuanensis">binchuanensis</tp:taxon-name-part></tp:taxon-name></italic> sp. nov. <bold>3</bold><italic><tp:taxon-name><tp:taxon-name-part taxon-name-part-type="genus" reg="Pimoa">P.</tp:taxon-name-part><tp:taxon-name-part taxon-name-part-type="species" reg="clavata">clavata</tp:taxon-name-part></tp:taxon-name></italic><bold>4</bold><italic><tp:taxon-name><tp:taxon-name-part taxon-name-part-type="genus" reg="Pimoa">P.</tp:taxon-name-part><tp:taxon-name-part taxon-name-part-type="species" reg="lata">lata</tp:taxon-name-part></tp:taxon-name></italic><bold>5</bold><italic><tp:taxon-name><tp:taxon-name-part taxon-name-part-type="genus" reg="Pimoa">P.</tp:taxon-name-part><tp:taxon-name-part taxon-name-part-type="species" reg="lihengae">lihengae</tp:taxon-name-part></tp:taxon-name></italic><bold>6</bold><italic><tp:taxon-name><tp:taxon-name-part taxon-name-part-type="genus" reg="Pimoa">P.</tp:taxon-name-part><tp:taxon-name-part taxon-name-part-type="species" reg="reniformis">reniformis</tp:taxon-name-part></tp:taxon-name></italic><bold>7</bold><italic><tp:taxon-name><tp:taxon-name-part taxon-name-part-type="genus" reg="Pimoa">P.</tp:taxon-name-part><tp:taxon-name-part taxon-name-part-type="species" reg="trifurcata">trifurcata</tp:taxon-name-part></tp:taxon-name></italic><bold>8</bold><italic><tp:taxon-name><tp:taxon-name-part taxon-name-part-type="genus" reg="Pimoa">P.</tp:taxon-name-part><tp:taxon-name-part taxon-name-part-type="species" reg="wanglangensis">wanglangensis</tp:taxon-name-part></tp:taxon-name></italic><bold>9</bold><italic><tp:taxon-name><tp:taxon-name-part taxon-name-part-type="genus" reg="Pimoa">P.</tp:taxon-name-part><tp:taxon-name-part taxon-name-part-type="species" reg="xinjianensis">xinjianensis</tp:taxon-name-part></tp:taxon-name></italic> sp. nov.</p></caption><graphic xmlns:xlink="http://www.w3.org/1999/xlink" xlink:href="zookeys-855-001-g007.jpg" position="float" orientation="portrait" xlink:type="simple" id="oo_309955.jpg"/></fig></tp:treatment-sec><ref-list><ref id="B5"><mixed-citation xmlns:xlink="http://www.w3.org/1999/xlink" xlink:type="simple"><person-group><name name-style="western"><surname>Griswold</surname><given-names>CE</given-names></name><name name-style="western"><surname>Long</surname><given-names>CL</given-names></name><name name-style="western"><surname>Hormiga</surname><given-names>G</given-names></name></person-group> (<year>1999</year>) <article-title>A new spider of the genus <italic><tp:taxon-name><tp:taxon-name-part taxon-name-part-type="genus">Pimoa</tp:taxon-name-part></tp:taxon-name></italic> from Gaoligong Mountains, Yunnan, China (<tp:taxon-name><tp:taxon-name-part taxon-name-part-type="order">Araneae</tp:taxon-name-part></tp:taxon-name>, <tp:taxon-name><tp:taxon-name-part taxon-name-part-type="superfamily">Araneoidea</tp:taxon-name-part></tp:taxon-name>, <tp:taxon-name><tp:taxon-name-part taxon-name-part-type="family">Pimoidae</tp:taxon-name-part></tp:taxon-name>).</article-title><source>Acta Botanica Yunnanica, Supplement</source><volume>11</volume>: <fpage>91</fpage>–<lpage>97</lpage>.</mixed-citation></ref><ref id="B18"><mixed-citation xmlns:xlink="http://www.w3.org/1999/xlink" xlink:type="simple"><person-group><name name-style="western"><surname>Xu</surname><given-names>X</given-names></name><name name-style="western"><surname>Li</surname><given-names>S</given-names></name></person-group> (<year>2007</year>) <article-title>Taxonomic study of the spider family <tp:taxon-name><tp:taxon-name-part taxon-name-part-type="family">Pimoidae</tp:taxon-name-part></tp:taxon-name> (<tp:taxon-name><tp:taxon-name-part taxon-name-part-type="class">Arachnida</tp:taxon-name-part></tp:taxon-name>: <tp:taxon-name><tp:taxon-name-part taxon-name-part-type="order">Araneae</tp:taxon-name-part></tp:taxon-name>) from China.</article-title><source>Zoological Studies</source><volume>46</volume>: <fpage>483</fpage>–<lpage>502</lpage>.</mixed-citation></ref></ref-list></tp:taxon-treatment>
