# Supplementary material for: On three species of the spider genus Pimoa (Araneae, Pimoidae) from China
Source: Zookeys. 2019 Jun 13;855:1–13. doi: 10.3897/zookeys.855.33501 (PMC6586717; doi:10.3897/zookeys.855.33501)
Supplement: XML Treatment for Pimoa lata [file zookeys.855.33501-treatment3.xml]

<!DOCTYPE tp:taxon-treatment
  PUBLIC "-//TaxonX//DTD Taxonomic Treatment Publishing DTD v0 20100105//EN" "tax-treatment-NSO.dtd">
<tp:taxon-treatment xmlns:tp="http://www.plazi.org/taxpub"><tp:treatment-meta><kwd-group><label>Taxon classification</label><kwd><named-content xmlns:xlink="http://www.w3.org/1999/xlink" content-type="kingdom">Animalia</named-content></kwd><kwd><named-content xmlns:xlink="http://www.w3.org/1999/xlink" content-type="order">Araneae</named-content></kwd><kwd><named-content xmlns:xlink="http://www.w3.org/1999/xlink" content-type="family">Pimoidae</named-content></kwd></kwd-group><mixed-citation publication-type="journal"><person-group><name><surname>Zhang</surname><given-names>Xiaoqing</given-names></name><name><surname>Li</surname><given-names>Shuqiang</given-names></name></person-group><article-title>On three species of the spider genus <italic><tp:taxon-name><tp:taxon-name-part taxon-name-part-type="genus" reg="Pimoa">Pimoa</tp:taxon-name-part></tp:taxon-name></italic> (<tp:taxon-name><tp:taxon-name-part taxon-name-part-type="order">Araneae</tp:taxon-name-part></tp:taxon-name>, <tp:taxon-name><tp:taxon-name-part taxon-name-part-type="family">Pimoidae</tp:taxon-name-part></tp:taxon-name>) from China</article-title><source>Zookeys</source><day>13</day><month>6</month><year>2019</year><volume>855</volume><fpage>1</fpage><lpage>13</lpage><pub-id pub-id-type="doi">10.3897/zookeys.855.33501</pub-id></mixed-citation></tp:treatment-meta><tp:nomenclature><tp:taxon-name>
              <tp:taxon-name-part taxon-name-part-type="genus" reg="Pimoa">Pimoa</tp:taxon-name-part>
              <tp:taxon-name-part taxon-name-part-type="species" reg="lata">lata</tp:taxon-name-part>
            </tp:taxon-name><tp:taxon-authority>Xu &amp; Li, 2009</tp:taxon-authority><xref ref-type="fig" rid="F3">Figs 3</xref><xref ref-type="fig" rid="F4">, 4</xref><xref ref-type="fig" rid="F7">, 7</xref><!--PageBreak --><tp:nomenclature-citation-list><tp:nomenclature-citation><tp:taxon-name>
                  <tp:taxon-name-part taxon-name-part-type="genus" reg="Pimoa">Pimoa</tp:taxon-name-part>
                  <tp:taxon-name-part taxon-name-part-type="species" reg="lata">lata</tp:taxon-name-part>
                </tp:taxon-name><comment>Xu &amp; Li, 2009: 56, figs 1–8 (♀).</comment></tp:nomenclature-citation></tp:nomenclature-citation-list></tp:nomenclature><tp:treatment-sec sec-type="type material" id="SECID0EBRAE"><title>Type material.</title><p><bold>Holotype</bold> ♀: China: Sichuan: Lushan County: Weita Village, Shuiluodong Cave, (<named-content xmlns:xlink="http://www.w3.org/1999/xlink" content-type="dwc:verbatimCoordinates" xlink:type="simple"><named-content content-type="geo-json" specific-use="{&#34;type&#34;:&#34;Point&#34;,&#34;coordinates&#34;:[102.970000,30.280000]}" id="NCID0EMRAE" xlink:type="simple">30.28°N, 102.97°E</named-content></named-content>, 1338 m), 15.X.2005, S. Li.</p></tp:treatment-sec><tp:treatment-sec sec-type="material" id="SECID0ERRAE"><title>Other material examined.</title><p>2♀1♂ (<named-content xmlns:xlink="http://www.w3.org/1999/xlink" content-type="dwc:institutional_code" xlink:type="simple">IZCAS</named-content>-Ar39295-Ar39297): China: Sichuan: Lushan County: Weita Village, Shuiluodong Cave, <named-content xmlns:xlink="http://www.w3.org/1999/xlink" content-type="dwc:verbatimCoordinates" xlink:type="simple"><named-content content-type="geo-json" specific-use="{&#34;type&#34;:&#34;Point&#34;,&#34;coordinates&#34;:[102.969000,30.275000]}" id="NCID0E6RAE" xlink:type="simple">30.2750°N, 102.9690°E</named-content></named-content>, 1302 m, 27.VI.2018, X. Zhang.</p><!--PageBreak --><!--PageBreak --></tp:treatment-sec><tp:treatment-sec sec-type="diagnosis" id="SECID0EGSAE"><title>Diagnosis.</title><p>The male of <italic><tp:taxon-name><tp:taxon-name-part taxon-name-part-type="genus" reg="Pimoa">P.</tp:taxon-name-part><tp:taxon-name-part taxon-name-part-type="species" reg="lata">lata</tp:taxon-name-part></tp:taxon-name></italic> can be easily distinguished from other congeners, except for <italic><tp:taxon-name><tp:taxon-name-part taxon-name-part-type="genus" reg="Pimoa">P.</tp:taxon-name-part><tp:taxon-name-part taxon-name-part-type="species" reg="reniformis">reniformis</tp:taxon-name-part></tp:taxon-name></italic> Xu &amp; Li, 2007 and <italic><tp:taxon-name><tp:taxon-name-part taxon-name-part-type="genus" reg="Pimoa">P.</tp:taxon-name-part><tp:taxon-name-part taxon-name-part-type="species" reg="trifurcata">trifurcata</tp:taxon-name-part></tp:taxon-name></italic> Xu &amp; Li, 2007 by having a short paracymbium and a large and blunt cymbial process (<abbrev xmlns:xlink="http://www.w3.org/1999/xlink" xlink:title="cymbial process" id="ABBRID0ENTAE" xlink:type="simple">CP</abbrev>), with many cuspules. From <italic><tp:taxon-name><tp:taxon-name-part taxon-name-part-type="genus" reg="Pimoa">P.</tp:taxon-name-part><tp:taxon-name-part taxon-name-part-type="species" reg="reniformis">reniformis</tp:taxon-name-part></tp:taxon-name></italic>, it can be distinguished by the short cymbial sclerite (<abbrev xmlns:xlink="http://www.w3.org/1999/xlink" xlink:title="cymbial sclerite" id="ABBRID0E3TAE" xlink:type="simple">CS</abbrev>), about 1/3 of the cymbial length, with a blunt tip (vs a long cymbial sclerite (<abbrev xmlns:xlink="http://www.w3.org/1999/xlink" xlink:title="cymbial sclerite" id="ABBRID0EAUAE" xlink:type="simple">CS</abbrev>) in <italic><tp:taxon-name><tp:taxon-name-part taxon-name-part-type="genus" reg="Pimoa">P.</tp:taxon-name-part><tp:taxon-name-part taxon-name-part-type="species" reg="reniformis">reniformis</tp:taxon-name-part></tp:taxon-name></italic>, about 1/2 of cymbial length, with a sharp tip). From <italic><tp:taxon-name><tp:taxon-name-part taxon-name-part-type="genus" reg="Pimoa">P.</tp:taxon-name-part><tp:taxon-name-part taxon-name-part-type="species" reg="trifurcata">trifurcata</tp:taxon-name-part></tp:taxon-name></italic>, it can be distinguished by the bifurcated embolic process (<abbrev xmlns:xlink="http://www.w3.org/1999/xlink" xlink:title="embolic process" id="ABBRID0E1UAE" xlink:type="simple">EP</abbrev>) (vs the embolic process (<abbrev xmlns:xlink="http://www.w3.org/1999/xlink" xlink:title="embolic process" id="ABBRID0E5UAE" xlink:type="simple">EP</abbrev>) in <italic><tp:taxon-name><tp:taxon-name-part taxon-name-part-type="genus" reg="Pimoa">P.</tp:taxon-name-part><tp:taxon-name-part taxon-name-part-type="species" reg="trifurcata">trifurcata</tp:taxon-name-part></tp:taxon-name></italic> with a trifurcate tip) (cf. Fig. <xref ref-type="fig" rid="F3">3A–C</xref>; <xref ref-type="bibr" rid="B18">Xu and Li 2007</xref>: figs 38–41, 49–54). The female of <italic><tp:taxon-name><tp:taxon-name-part taxon-name-part-type="genus" reg="Pimoa">P.</tp:taxon-name-part><tp:taxon-name-part taxon-name-part-type="species" reg="lata">lata</tp:taxon-name-part></tp:taxon-name></italic> can be distinguished from all other congeners by the lip-shaped dorsal plate (<abbrev xmlns:xlink="http://www.w3.org/1999/xlink" xlink:title="dorsal plate of the epigyne" id="ABBRID0EAWAE" xlink:type="simple">DP</abbrev>) (vs dorsal plate narrow or indistinct) (Fig. <xref ref-type="fig" rid="F4">4A, B</xref>).</p><fig id="F3" position="float" orientation="portrait"><label>Figure 3.</label><caption><p>Left palp of <italic><tp:taxon-name><tp:taxon-name-part taxon-name-part-type="genus" reg="Pimoa">Pimoa</tp:taxon-name-part><tp:taxon-name-part taxon-name-part-type="species" reg="lata">lata</tp:taxon-name-part></tp:taxon-name></italic><bold>A</bold> prolateral view <bold>B</bold> ventral view <bold>C</bold> retrolateral view Scale bar: Abbreviations: <bold><abbrev xmlns:xlink="http://www.w3.org/1999/xlink" xlink:title="alveolar sclerite" id="ABBRID0ECXAE" xlink:type="simple">AS</abbrev></bold> = alveolar sclerite; <bold>C</bold> = conductor; <bold><abbrev xmlns:xlink="http://www.w3.org/1999/xlink" xlink:title="cymbial process" id="ABBRID0EJXAE" xlink:type="simple">CP</abbrev></bold> = cymbial process; <bold><abbrev xmlns:xlink="http://www.w3.org/1999/xlink" xlink:title="cymbial sclerite" id="ABBRID0EOXAE" xlink:type="simple">CS</abbrev></bold> = cymbial sclerite; <bold>E</bold> = embolus; <bold><abbrev xmlns:xlink="http://www.w3.org/1999/xlink" xlink:title="embolic process" id="ABBRID0EVXAE" xlink:type="simple">EP</abbrev></bold> = embolic process; <bold><abbrev xmlns:xlink="http://www.w3.org/1999/xlink" xlink:title="median apophysis" id="ABBRID0E1XAE" xlink:type="simple">MA</abbrev></bold> = median apophysis; <bold>P</bold> = paracymbium; <bold>T</bold> = tegulum. Scale bar: equal for <bold>A, B</bold> and <bold>C</bold>.</p></caption><graphic xmlns:xlink="http://www.w3.org/1999/xlink" xlink:href="zookeys-855-001-g003.jpg" position="float" orientation="portrait" xlink:type="simple" id="oo_309951.jpg"/></fig><fig id="F4" position="float" orientation="portrait"><label>Figure 4.</label><caption><p>Epigyne and habitus of <italic><tp:taxon-name><tp:taxon-name-part taxon-name-part-type="genus" reg="Pimoa">Pimoa</tp:taxon-name-part><tp:taxon-name-part taxon-name-part-type="species" reg="lata">lata</tp:taxon-name-part></tp:taxon-name></italic><bold>A</bold> epigyne, ventral view <bold>B</bold> vulva, dorsal view <bold>C</bold> male habitus, dorsal view <bold>D</bold> female habitus, dorsal view <bold>E</bold> female habitus, ventral view. Abbreviations: <bold><abbrev xmlns:xlink="http://www.w3.org/1999/xlink" xlink:title="copulatory opening" id="ABBRID0EJZAE" xlink:type="simple">CO</abbrev></bold> = copulatory opening; <bold><abbrev xmlns:xlink="http://www.w3.org/1999/xlink" xlink:title="dorsal plate of the epigyne" id="ABBRID0EOZAE" xlink:type="simple">DP</abbrev></bold> = dorsal plate of the epigyne; <bold><abbrev xmlns:xlink="http://www.w3.org/1999/xlink" xlink:title="fertilization duct" id="ABBRID0ETZAE" xlink:type="simple">FD</abbrev></bold> = fertilization duct; <bold>S</bold> = spermatheca; <bold><abbrev xmlns:xlink="http://www.w3.org/1999/xlink" xlink:title="ventral plate of epigyne" id="ABBRID0E1ZAE" xlink:type="simple">VP</abbrev></bold> = ventral plate of epigyne. Scale bars: equal for <bold>D</bold> and <bold>E</bold>.</p></caption><graphic xmlns:xlink="http://www.w3.org/1999/xlink" xlink:href="zookeys-855-001-g004.jpg" position="float" orientation="portrait" xlink:type="simple" id="oo_309952.jpg"/></fig></tp:treatment-sec><tp:treatment-sec sec-type="description" id="SECID0EH1AE"><title>Description.</title><p><bold>Male</bold> (<named-content xmlns:xlink="http://www.w3.org/1999/xlink" content-type="dwc:institutional_code" xlink:type="simple">IZCAS</named-content>-Ar39295): Total length 5.00. Carapace 2.25 long, 2.00 wide. Abdomen 2.75 long, 1.75 wide. Eye sizes and interdistances: <abbrev xmlns:xlink="http://www.w3.org/1999/xlink" xlink:title="anterior median eye" id="ABBRID0EU1AE" xlink:type="simple">AME</abbrev> 0.15, <abbrev xmlns:xlink="http://www.w3.org/1999/xlink" xlink:title="anterior lateral eye" id="ABBRID0EY1AE" xlink:type="simple">ALE</abbrev> 0.16, <abbrev xmlns:xlink="http://www.w3.org/1999/xlink" xlink:title="posterior median eye" id="ABBRID0E31AE" xlink:type="simple">PME</abbrev> 0.15, <abbrev xmlns:xlink="http://www.w3.org/1999/xlink" xlink:title="posterior lateral eye" id="ABBRID0EA2AE" xlink:type="simple">PLE</abbrev> 0.16; <abbrev xmlns:xlink="http://www.w3.org/1999/xlink" xlink:title="anterior median eye" id="ABBRID0EE2AE" xlink:type="simple">AME</abbrev>-<abbrev xmlns:xlink="http://www.w3.org/1999/xlink" xlink:title="anterior median eye" id="ABBRID0EI2AE" xlink:type="simple">AME</abbrev> 0.05, <abbrev xmlns:xlink="http://www.w3.org/1999/xlink" xlink:title="anterior median eye" id="ABBRID0EM2AE" xlink:type="simple">AME</abbrev>-<abbrev xmlns:xlink="http://www.w3.org/1999/xlink" xlink:title="anterior lateral eye" id="ABBRID0EQ2AE" xlink:type="simple">ALE</abbrev> 0.05, <abbrev xmlns:xlink="http://www.w3.org/1999/xlink" xlink:title="posterior median eye" id="ABBRID0EU2AE" xlink:type="simple">PME</abbrev>-<abbrev xmlns:xlink="http://www.w3.org/1999/xlink" xlink:title="posterior median eye" id="ABBRID0EY2AE" xlink:type="simple">PME</abbrev> 0.10, <abbrev xmlns:xlink="http://www.w3.org/1999/xlink" xlink:title="posterior median eye" id="ABBRID0E32AE" xlink:type="simple">PME</abbrev>-<abbrev xmlns:xlink="http://www.w3.org/1999/xlink" xlink:title="posterior lateral eye" id="ABBRID0EA3AE" xlink:type="simple">PLE</abbrev> 0.10. Leg measurements: I: 21.00 (6.00, 6.75, 5.50, 2.75); II: 18.75 (5.25, 6.50, 5.00, 2.00); III: 13.40 (4.25, 4.00, 3.50, 1.65); IV: 15.00 (5.00, 4.75, 4.00, 1.25). Promargin and retromargin of chelicerae with 3 teeth. Carapace yellowish, with green lateral margins, the thoracic fovea distinct, sternum yellowish. Abdomen brownish with yellow transverse bands. Legs yellowish, with black annulations. Palp: patella short, about 1/3 of tibial length; tibia long, almost as long as cymbial length; paracymbium short, about 1/5 of cymbial length, with a blunt tip; cymbial sclerite (<abbrev xmlns:xlink="http://www.w3.org/1999/xlink" xlink:title="cymbial sclerite" id="ABBRID0EE3AE" xlink:type="simple">CS</abbrev>) short, about 1/3 of cymbial length, with a blunt, black tip; cymbial process (<abbrev xmlns:xlink="http://www.w3.org/1999/xlink" xlink:title="cymbial process" id="ABBRID0EI3AE" xlink:type="simple">CP</abbrev>) broad and short, about 1/3 of cymbial length, with more than 15 cuspules; median apophysis (<abbrev xmlns:xlink="http://www.w3.org/1999/xlink" xlink:title="median apophysis" id="ABBRID0EM3AE" xlink:type="simple">MA</abbrev>) indistinct; conductor indistinct; embolic process (<abbrev xmlns:xlink="http://www.w3.org/1999/xlink" xlink:title="embolic process" id="ABBRID0EQ3AE" xlink:type="simple">EP</abbrev>) long, about 2 times as long as embolus, with two jagged tips; embolus bent and long, about the same length as the cymbium, beginning at 5:30 o’clock position; embolic tooth indistinct (Fig. <xref ref-type="fig" rid="F3">3A–C</xref>).</p><p><bold>Female</bold> (Fig. <xref ref-type="fig" rid="F4">4</xref>). Description see <xref ref-type="bibr" rid="B19">Xu and Li (2009</xref>: figs 1–8).</p></tp:treatment-sec><tp:treatment-sec sec-type="distribution" id="SECID0EE4AE"><title>Distribution.</title><p>Shuiluodong Cave, Sichuan, China (Fig. <xref ref-type="fig" rid="F7">7</xref>).</p></tp:treatment-sec><tp:treatment-sec sec-type="remarks" id="SECID0EO4AE"><title>Remark.</title><p>The male of this species is described for the first time.</p></tp:treatment-sec><tp:treatment-sec><!--Section generated to contain objects referenced in tp:taxon-treatment.--><fig id="F7" position="float" orientation="portrait"><label>Figure 7.</label><caption><p>Distribution records of <tp:taxon-name><tp:taxon-name-part taxon-name-part-type="genus" reg="Pimoa">Pimoa</tp:taxon-name-part></tp:taxon-name> species from China <bold>1</bold><italic><tp:taxon-name><tp:taxon-name-part taxon-name-part-type="genus" reg="Pimoa">P.</tp:taxon-name-part><tp:taxon-name-part taxon-name-part-type="species" reg="anatolica">anatolica</tp:taxon-name-part></tp:taxon-name></italic><bold>2</bold><italic><tp:taxon-name><tp:taxon-name-part taxon-name-part-type="genus" reg="Pimoa">P.</tp:taxon-name-part><tp:taxon-name-part taxon-name-part-type="species" reg="binchuanensis">binchuanensis</tp:taxon-name-part></tp:taxon-name></italic> sp. nov. <bold>3</bold><italic><tp:taxon-name><tp:taxon-name-part taxon-name-part-type="genus" reg="Pimoa">P.</tp:taxon-name-part><tp:taxon-name-part taxon-name-part-type="species" reg="clavata">clavata</tp:taxon-name-part></tp:taxon-name></italic><bold>4</bold><italic><tp:taxon-name><tp:taxon-name-part taxon-name-part-type="genus" reg="Pimoa">P.</tp:taxon-name-part><tp:taxon-name-part taxon-name-part-type="species" reg="lata">lata</tp:taxon-name-part></tp:taxon-name></italic><bold>5</bold><italic><tp:taxon-name><tp:taxon-name-part taxon-name-part-type="genus" reg="Pimoa">P.</tp:taxon-name-part><tp:taxon-name-part taxon-name-part-type="species" reg="lihengae">lihengae</tp:taxon-name-part></tp:taxon-name></italic><bold>6</bold><italic><tp:taxon-name><tp:taxon-name-part taxon-name-part-type="genus" reg="Pimoa">P.</tp:taxon-name-part><tp:taxon-name-part taxon-name-part-type="species" reg="reniformis">reniformis</tp:taxon-name-part></tp:taxon-name></italic><bold>7</bold><italic><tp:taxon-name><tp:taxon-name-part taxon-name-part-type="genus" reg="Pimoa">P.</tp:taxon-name-part><tp:taxon-name-part taxon-name-part-type="species" reg="trifurcata">trifurcata</tp:taxon-name-part></tp:taxon-name></italic><bold>8</bold><italic><tp:taxon-name><tp:taxon-name-part taxon-name-part-type="genus" reg="Pimoa">P.</tp:taxon-name-part><tp:taxon-name-part taxon-name-part-type="species" reg="wanglangensis">wanglangensis</tp:taxon-name-part></tp:taxon-name></italic><bold>9</bold><italic><tp:taxon-name><tp:taxon-name-part taxon-name-part-type="genus" reg="Pimoa">P.</tp:taxon-name-part><tp:taxon-name-part taxon-name-part-type="species" reg="xinjianensis">xinjianensis</tp:taxon-name-part></tp:taxon-name></italic> sp. nov.</p></caption><graphic xmlns:xlink="http://www.w3.org/1999/xlink" xlink:href="zookeys-855-001-g007.jpg" position="float" orientation="portrait" xlink:type="simple" id="oo_309955.jpg"/></fig></tp:treatment-sec><ref-list><ref id="B18"><mixed-citation xmlns:xlink="http://www.w3.org/1999/xlink" xlink:type="simple"><person-group><name name-style="western"><surname>Xu</surname><given-names>X</given-names></name><name name-style="western"><surname>Li</surname><given-names>S</given-names></name></person-group> (<year>2007</year>) <article-title>Taxonomic study of the spider family <tp:taxon-name><tp:taxon-name-part taxon-name-part-type="family">Pimoidae</tp:taxon-name-part></tp:taxon-name> (<tp:taxon-name><tp:taxon-name-part taxon-name-part-type="class">Arachnida</tp:taxon-name-part></tp:taxon-name>: <tp:taxon-name><tp:taxon-name-part taxon-name-part-type="order">Araneae</tp:taxon-name-part></tp:taxon-name>) from China.</article-title><source>Zoological Studies</source><volume>46</volume>: <fpage>483</fpage>–<lpage>502</lpage>.</mixed-citation></ref><ref id="B19"><mixed-citation xmlns:xlink="http://www.w3.org/1999/xlink" xlink:type="simple"><person-group><name name-style="western"><surname>Xu</surname><given-names>X</given-names></name><name name-style="western"><surname>Li</surname><given-names>S</given-names></name></person-group> (<year>2009</year>) <article-title>Three new pimoid spiders from Sichuan Province, China (<tp:taxon-name><tp:taxon-name-part taxon-name-part-type="order">Araneae</tp:taxon-name-part></tp:taxon-name>: <tp:taxon-name><tp:taxon-name-part taxon-name-part-type="family">Pimoidae</tp:taxon-name-part></tp:taxon-name>).</article-title><source>Zootaxa</source><volume>2298</volume>: <fpage>55</fpage>–<lpage>63</lpage>. <ext-link xlink:type="simple" ext-link-type="doi" xlink:href="10.5281/zenodo.191636">https://doi.org/10.5281/zenodo.191636</ext-link></mixed-citation></ref></ref-list></tp:taxon-treatment>
