# Supplementary material for: On three species of the spider genus Pimoa (Araneae, Pimoidae) from China
Source: Zookeys. 2019 Jun 13;855:1–13. doi: 10.3897/zookeys.855.33501 (PMC6586717; doi:10.3897/zookeys.855.33501)
Supplement: XML Treatment for Pimoa xinjianensis [file zookeys.855.33501-treatment4.xml]

<!DOCTYPE tp:taxon-treatment
  PUBLIC "-//TaxonX//DTD Taxonomic Treatment Publishing DTD v0 20100105//EN" "tax-treatment-NSO.dtd">
<tp:taxon-treatment xmlns:tp="http://www.plazi.org/taxpub"><tp:treatment-meta><kwd-group><label>Taxon classification</label><kwd><named-content xmlns:xlink="http://www.w3.org/1999/xlink" content-type="kingdom">Animalia</named-content></kwd><kwd><named-content xmlns:xlink="http://www.w3.org/1999/xlink" content-type="order">Araneae</named-content></kwd><kwd><named-content xmlns:xlink="http://www.w3.org/1999/xlink" content-type="family">Pimoidae</named-content></kwd></kwd-group><mixed-citation publication-type="journal"><person-group><name><surname>Zhang</surname><given-names>Xiaoqing</given-names></name><name><surname>Li</surname><given-names>Shuqiang</given-names></name></person-group><article-title>On three species of the spider genus <italic><tp:taxon-name><tp:taxon-name-part taxon-name-part-type="genus" reg="Pimoa">Pimoa</tp:taxon-name-part></tp:taxon-name></italic> (<tp:taxon-name><tp:taxon-name-part taxon-name-part-type="order">Araneae</tp:taxon-name-part></tp:taxon-name>, <tp:taxon-name><tp:taxon-name-part taxon-name-part-type="family">Pimoidae</tp:taxon-name-part></tp:taxon-name>) from China</article-title><source>Zookeys</source><day>13</day><month>6</month><year>2019</year><volume>855</volume><fpage>1</fpage><lpage>13</lpage><pub-id pub-id-type="doi">10.3897/zookeys.855.33501</pub-id></mixed-citation></tp:treatment-meta><tp:nomenclature><tp:taxon-name>
              <tp:taxon-name-part taxon-name-part-type="genus" reg="Pimoa">Pimoa</tp:taxon-name-part>
              <tp:taxon-name-part taxon-name-part-type="species" reg="xinjianensis">xinjianensis</tp:taxon-name-part>
              <object-id xmlns:xlink="http://www.w3.org/1999/xlink" content-type="zoobank" xlink:type="simple">http://zoobank.org/C804AFD1-875B-4960-8EBC-DC77C30929D7</object-id>
            </tp:taxon-name><tp:taxon-status xmlns:xlink="http://www.w3.org/1999/xlink" xlink:type="simple">sp. nov.</tp:taxon-status><xref ref-type="fig" rid="F5">Figs 5</xref><xref ref-type="fig" rid="F6">, 6</xref><xref ref-type="fig" rid="F7">, 7</xref></tp:nomenclature><tp:treatment-sec sec-type="type material" id="SECID0EH6AE"><title>Type material.</title><p><bold>Holotype</bold> ♂ (<named-content xmlns:xlink="http://www.w3.org/1999/xlink" content-type="dwc:institutional_code" xlink:type="simple">IZCAS</named-content>-Ar39298): China: Hunan: Xiangxi Tujia and Miao Autonomous Prefecture: Longshan County: Xichehe Town: Xinjian Village, Xianren Cave, <named-content xmlns:xlink="http://www.w3.org/1999/xlink" content-type="dwc:verbatimCoordinates" xlink:type="simple"><named-content content-type="geo-json" specific-use="{&#34;type&#34;:&#34;Point&#34;,&#34;coordinates&#34;:[109.510900,29.085500]}" id="NCID0EX6AE" xlink:type="simple">29.0855°N, 109.5109°E</named-content></named-content>, 503 m, 26.X.2018, X. Zhang &amp; Z. Chen. <bold>Paratypes</bold>: 3♀ (<named-content xmlns:xlink="http://www.w3.org/1999/xlink" content-type="dwc:institutional_code" xlink:type="simple">IZCAS</named-content>-Ar39299-Ar39301), same data as holotype; 2♀1♂ (<named-content xmlns:xlink="http://www.w3.org/1999/xlink" content-type="dwc:institutional_code" xlink:type="simple">IZCAS</named-content>-Ar39302-Ar39304), Longshan County: Xichehe Town: Shuitong Village, Yangjia Cave, <named-content xmlns:xlink="http://www.w3.org/1999/xlink" content-type="dwc:verbatimCoordinates" xlink:type="simple"><named-content content-type="geo-json" specific-use="{&#34;type&#34;:&#34;Point&#34;,&#34;coordinates&#34;:[109.494500,29.087900]}" id="NCID0EMAAG" xlink:type="simple">29.0879°N, 109.4945°E</named-content></named-content>, 431 m, 26.X.2018, X. Zhang &amp; Z. Chen; 2♀ (<named-content xmlns:xlink="http://www.w3.org/1999/xlink" content-type="dwc:institutional_code" xlink:type="simple">IZCAS</named-content>-Ar39305-Ar39306), Longshan County: Wuya Town: Xiyan Village, Mt. Tianma, unnamed cave, <named-content xmlns:xlink="http://www.w3.org/1999/xlink" content-type="dwc:verbatimCoordinates" xlink:type="simple"><named-content content-type="geo-json" specific-use="{&#34;type&#34;:&#34;Point&#34;,&#34;coordinates&#34;:[109.705100,29.570100]}" id="NCID0EZAAG" xlink:type="simple">29.5701°N, 109.7051°E</named-content></named-content>, 840 m, 28.X.2018, X. Zhang &amp; Z. Chen.</p><!--PageBreak --></tp:treatment-sec><tp:treatment-sec sec-type="etymology" id="SECID0E6AAG"><title>Etymology.</title><p>The specific name refers to the type locality; adjective.</p></tp:treatment-sec><tp:treatment-sec sec-type="diagnosis" id="SECID0EEBAG"><title>Diagnosis.</title><p>Both sexes of <italic><tp:taxon-name><tp:taxon-name-part taxon-name-part-type="genus" reg="Pimoa">P.</tp:taxon-name-part><tp:taxon-name-part taxon-name-part-type="species" reg="xinjianensis">xinjianensis</tp:taxon-name-part></tp:taxon-name></italic> sp. nov. can be easily distinguished from other congeners by the strongly reduced (vestigial) eyes. The palp of <italic><tp:taxon-name><tp:taxon-name-part taxon-name-part-type="genus" reg="Pimoa">P.</tp:taxon-name-part><tp:taxon-name-part taxon-name-part-type="species" reg="xinjianensis">xinjianensis</tp:taxon-name-part></tp:taxon-name></italic> sp. nov. can be distinguished from that of other congeners by the long embolic process (<abbrev xmlns:xlink="http://www.w3.org/1999/xlink" xlink:title="embolic process" id="ABBRID0EACAG" xlink:type="simple">EP</abbrev>), about 2 times longer than the embolus (vs a short embolic process, almost as long as the embolus) (cf. Figs <xref ref-type="fig" rid="F5">5</xref>, <xref ref-type="fig" rid="F6">6</xref>). The epigyne of <italic><tp:taxon-name><tp:taxon-name-part taxon-name-part-type="genus" reg="Pimoa">P.</tp:taxon-name-part><tp:taxon-name-part taxon-name-part-type="species" reg="xinjianensis">xinjianensis</tp:taxon-name-part></tp:taxon-name></italic> sp. nov. differs from other congeners by having distinct (unhidden) copulatory openings (vs hidden or indistinct) (Fig. <xref ref-type="fig" rid="F6">6</xref>).</p><fig id="F5" position="float" orientation="portrait"><label>Figure 5.</label><caption><p>Left palp of <italic><tp:taxon-name><tp:taxon-name-part taxon-name-part-type="genus" reg="Pimoa">Pimoa</tp:taxon-name-part><tp:taxon-name-part taxon-name-part-type="species" reg="xinjianensis">xinjianensis</tp:taxon-name-part></tp:taxon-name></italic> sp. nov., holotype <bold>A</bold> prolateral view <bold>B</bold> ventral view <bold>C</bold> retrolateral view. Abbreviations: <bold><abbrev xmlns:xlink="http://www.w3.org/1999/xlink" xlink:title="alveolar sclerite" id="ABBRID0EVDAG" xlink:type="simple">AS</abbrev></bold> = alveolar sclerite; <bold>C</bold> = conductor; <bold><abbrev xmlns:xlink="http://www.w3.org/1999/xlink" xlink:title="cymbial process" id="ABBRID0E3DAG" xlink:type="simple">CP</abbrev></bold> = cymbial process; <bold><abbrev xmlns:xlink="http://www.w3.org/1999/xlink" xlink:title="cymbial sclerite" id="ABBRID0EBEAG" xlink:type="simple">CS</abbrev></bold> = cymbial sclerite; <bold>E</bold> = embolus; <bold><abbrev xmlns:xlink="http://www.w3.org/1999/xlink" xlink:title="embolic process" id="ABBRID0EIEAG" xlink:type="simple">EP</abbrev></bold> = embolic process; <bold>P</bold> = paracymbium; <bold>T</bold> = tegulum. Scale bar: Equal for <bold>A, B</bold> and <bold>C</bold>.</p></caption><graphic xmlns:xlink="http://www.w3.org/1999/xlink" xlink:href="zookeys-855-001-g005.jpg" position="float" orientation="portrait" xlink:type="simple" id="oo_309953.jpg"/></fig><fig id="F6" position="float" orientation="portrait"><label>Figure 6.</label><caption><p>Epigyne and habitus of <italic><tp:taxon-name><tp:taxon-name-part taxon-name-part-type="genus" reg="Pimoa">Pimoa</tp:taxon-name-part><tp:taxon-name-part taxon-name-part-type="species" reg="xinjianensis">xinjianensis</tp:taxon-name-part></tp:taxon-name></italic> sp. nov., female paratype and male holotype <bold>A</bold> epigyne, ventral view <bold>B</bold> vulva, dorsal view <bold>C</bold> male habitus, dorsal view <bold>D</bold> female habitus, dorsal view <bold>E</bold> female habitus, ventral view. Abbreviations: <bold><abbrev xmlns:xlink="http://www.w3.org/1999/xlink" xlink:title="copulatory opening" id="ABBRID0EXFAG" xlink:type="simple">CO</abbrev></bold> = copulatory opening; <bold><abbrev xmlns:xlink="http://www.w3.org/1999/xlink" xlink:title="dorsal plate of the epigyne" id="ABBRID0E3FAG" xlink:type="simple">DP</abbrev></bold> = dorsal plate of the epigyne; <bold><abbrev xmlns:xlink="http://www.w3.org/1999/xlink" xlink:title="fertilization duct" id="ABBRID0EBGAG" xlink:type="simple">FD</abbrev></bold> = fertilization duct; <bold>S</bold> = spermatheca; <bold><abbrev xmlns:xlink="http://www.w3.org/1999/xlink" xlink:title="ventral plate of epigyne" id="ABBRID0EIGAG" xlink:type="simple">VP</abbrev></bold> = ventral plate of epigyne. Scale bars: Equal for <bold>D</bold> and <bold>E</bold>.</p></caption><graphic xmlns:xlink="http://www.w3.org/1999/xlink" xlink:href="zookeys-855-001-g006.jpg" position="float" orientation="portrait" xlink:type="simple" id="oo_309954.jpg"/></fig></tp:treatment-sec><tp:treatment-sec sec-type="description" id="SECID0EVGAG"><title>Description.</title><p><bold>Male</bold> (holotype, <named-content xmlns:xlink="http://www.w3.org/1999/xlink" content-type="dwc:institutional_code" xlink:type="simple">IZCAS</named-content>-Ar39298): Total length 3.75. Carapace 1.50 long, 1.30 wide. Abdomen 2.25 long, 1.70 wide. Eyes vestigial (strongly reduced in size). Leg measurements: I: 21.50 (6.50, 6.00, 6.75, 2.25); II: 20.20 (6.00, 5.75, 6.15, 2.30); III: 17.40 (4.75, 5.50, 5.15, 2.00); IV: 20.00 (6.00, 6.75, 5.50, 1.75). Promargin of chelicerae with 3 teeth, retromargin with 2 teeth. Carapace yellowish, the thoracic fovea distinct, sternum yellowish. Abdomen brownish. Legs yellowish, without annulations. Palp: patella short, about 1/2 of tibial length; tibia long, almost as long as cymbial length; paracymbium short, about 1/3 of cymbial length, with rounded tip; cymbial sclerite (<abbrev xmlns:xlink="http://www.w3.org/1999/xlink" xlink:title="cymbial sclerite" id="ABBRID0ECHAG" xlink:type="simple">CS</abbrev>) short, about 1/3 of cymbial length, with a tapering, black tip; cymbial process (<abbrev xmlns:xlink="http://www.w3.org/1999/xlink" xlink:title="cymbial process" id="ABBRID0EGHAG" xlink:type="simple">CP</abbrev>) long, about 1/2 of the cymbial length, with more than 13 cuspules; median apophysis (<abbrev xmlns:xlink="http://www.w3.org/1999/xlink" xlink:title="median apophysis" id="ABBRID0EKHAG" xlink:type="simple">MA</abbrev>) indistinct; embolic process (<abbrev xmlns:xlink="http://www.w3.org/1999/xlink" xlink:title="embolic process" id="ABBRID0EOHAG" xlink:type="simple">EP</abbrev>) long, about 2 times longer than the embolus, tip without granulation; embolus bent and long, about 1/2 of cymbial length, beginning at 6:30 o’clock position; embolic tooth distinct (Fig. <xref ref-type="fig" rid="F5">5A–C</xref>).</p><!--PageBreak --><!--PageBreak --><p><bold>Female</bold> (paratype, <named-content xmlns:xlink="http://www.w3.org/1999/xlink" content-type="dwc:institutional_code" xlink:type="simple">IZCAS</named-content>-Ar39299): Total length 4.75. Carapace 1.75 long, 1.50 wide. Abdomen 3.00 long, 2.25 wide. Eyes vestigial (only with 6 white spots). Leg measurements: I: 20.60 (6.20, 6.00, 6.10, 2.30); II: 19.30 (5.95, 5.75, 5.50, 2.10); III: 14.75 (4.75, 4.50, 4.00, 1.50); IV: 18.35 (6.10, 5.25, 5.00, 2.00). Cheliceral teeth as in male. Carapace yellowish; sternum flavescent. Abdomen greyish. Legs reddish, without annulations. Epigyne: trapezoidal; ventral plate (<abbrev xmlns:xlink="http://www.w3.org/1999/xlink" xlink:title="ventral plate of epigyne" id="ABBRID0EBIAG" xlink:type="simple">VP</abbrev>) broad, length subequal to width; dorsal plate (<abbrev xmlns:xlink="http://www.w3.org/1999/xlink" xlink:title="dorsal plate of the epigyne" id="ABBRID0EFIAG" xlink:type="simple">DP</abbrev>) triangular; copulatory openings distinct; spermathecae oval, touching each other; fertilization ducts medially oriented (Fig. <xref ref-type="fig" rid="F6">6</xref>).</p></tp:treatment-sec><tp:treatment-sec sec-type="distribution" id="SECID0ENIAG"><title>Distribution.</title><p>Type locality only, Hunan, China (Fig. <xref ref-type="fig" rid="F7">7</xref>).</p><fig id="F7" position="float" orientation="portrait"><label>Figure 7.</label><caption><p>Distribution records of <tp:taxon-name><tp:taxon-name-part taxon-name-part-type="genus" reg="Pimoa">Pimoa</tp:taxon-name-part></tp:taxon-name> species from China <bold>1</bold><italic><tp:taxon-name><tp:taxon-name-part taxon-name-part-type="genus" reg="Pimoa">P.</tp:taxon-name-part><tp:taxon-name-part taxon-name-part-type="species" reg="anatolica">anatolica</tp:taxon-name-part></tp:taxon-name></italic><bold>2</bold><italic><tp:taxon-name><tp:taxon-name-part taxon-name-part-type="genus" reg="Pimoa">P.</tp:taxon-name-part><tp:taxon-name-part taxon-name-part-type="species" reg="binchuanensis">binchuanensis</tp:taxon-name-part></tp:taxon-name></italic> sp. nov. <bold>3</bold><italic><tp:taxon-name><tp:taxon-name-part taxon-name-part-type="genus" reg="Pimoa">P.</tp:taxon-name-part><tp:taxon-name-part taxon-name-part-type="species" reg="clavata">clavata</tp:taxon-name-part></tp:taxon-name></italic><bold>4</bold><italic><tp:taxon-name><tp:taxon-name-part taxon-name-part-type="genus" reg="Pimoa">P.</tp:taxon-name-part><tp:taxon-name-part taxon-name-part-type="species" reg="lata">lata</tp:taxon-name-part></tp:taxon-name></italic><bold>5</bold><italic><tp:taxon-name><tp:taxon-name-part taxon-name-part-type="genus" reg="Pimoa">P.</tp:taxon-name-part><tp:taxon-name-part taxon-name-part-type="species" reg="lihengae">lihengae</tp:taxon-name-part></tp:taxon-name></italic><bold>6</bold><italic><tp:taxon-name><tp:taxon-name-part taxon-name-part-type="genus" reg="Pimoa">P.</tp:taxon-name-part><tp:taxon-name-part taxon-name-part-type="species" reg="reniformis">reniformis</tp:taxon-name-part></tp:taxon-name></italic><bold>7</bold><italic><tp:taxon-name><tp:taxon-name-part taxon-name-part-type="genus" reg="Pimoa">P.</tp:taxon-name-part><tp:taxon-name-part taxon-name-part-type="species" reg="trifurcata">trifurcata</tp:taxon-name-part></tp:taxon-name></italic><bold>8</bold><italic><tp:taxon-name><tp:taxon-name-part taxon-name-part-type="genus" reg="Pimoa">P.</tp:taxon-name-part><tp:taxon-name-part taxon-name-part-type="species" reg="wanglangensis">wanglangensis</tp:taxon-name-part></tp:taxon-name></italic><bold>9</bold><italic><tp:taxon-name><tp:taxon-name-part taxon-name-part-type="genus" reg="Pimoa">P.</tp:taxon-name-part><tp:taxon-name-part taxon-name-part-type="species" reg="xinjianensis">xinjianensis</tp:taxon-name-part></tp:taxon-name></italic> sp. nov.</p></caption><graphic xmlns:xlink="http://www.w3.org/1999/xlink" xlink:href="zookeys-855-001-g007.jpg" position="float" orientation="portrait" xlink:type="simple" id="oo_309955.jpg"/></fig></tp:treatment-sec></tp:taxon-treatment>
